# Supplementary material for: Cardiovascular Risk Estimation Based on Country-of-Birth- and Country-of-Residence-Specific Scores among Migrants in the Netherlands: The HELIUS Study
Source: Int J Environ Res Public Health. 2023 Mar 15;20(6):5148. doi: 10.3390/ijerph20065148 (PMC10048928; doi:10.3390/ijerph20065148)
Supplement: Supplementary file 1 [file ijerph-20-05148-s001.zip]

Archive with 1 entries (1 files):
- ijerph-2224720-supplementary.pdf
